# Supplementary material for: Transfer Investigations of Lipophilic Drugs from Lipid Nanoemulsions to Lipophilic Acceptors: Contributing Effects of Cholesteryl Esters and Albumin as Acceptor Structures
Source: Pharmaceuticals (Basel). 2021 Aug 28;14(9):865. doi: 10.3390/ph14090865 (PMC8471859; doi:10.3390/ph14090865)
Supplement: Supplementary file 1 [file pharmaceuticals-14-00865-s001.zip]

Archive with 1 entries (1 files):
- pharmaceuticals-1341373-supplementary.pdf
